# Supplementary material for: Research Progress of the Endocrine-Disrupting Effects of Disinfection Byproducts
Source: J Xenobiot. 2022 Jun 28;12(3):145–57. doi: 10.3390/jox12030013 (PMC9326600; doi:10.3390/jox12030013)
Supplement: Supplementary file 1 [file jox-12-00013-s001.zip]

Archive with 1 entries (1 files):
- jox-1728997-supplementary.xlsx
