# Supplementary material for: Research Progress of the Endocrine-Disrupting Effects of Disinfection Byproducts
Source: J Xenobiot. 2022 Jun 28;12(3):145–57. doi: 10.3390/jox12030013 (PMC9326600; doi:10.3390/jox12030013)
Supplement: Supplementary file 1 [file jox-12-00013-s001.zip › jox-1728997-supplementary.xlsx]

## Sheet: Sheet1
Class	Group	DBP	Abbreviation	CAS	hERα	hERα-Ref.	human estrogen agonistic	human estrogen agonistic -Ref.	human estrogen antagonistic	human estrogen antagonistic-Ref.	hERβ	hERβ-Ref.	fERα	fERα-Ref.	hAR	hAR-Ref.	human androgen agonistic	human androgen agonistic-Ref.	human androgen antagonistic	human androgen antagonistic-Ref.	hTRα	hTRα-Ref.	hTRβ	hTRβ-Ref.	bTRβ	bTRβ-Ref.	cTRβ	cTRβ-Ref.	hAhR	hAhR-Ref.	hRXR agonistic	hRXR agonistic-Ref.	hRXR antagonistic-Ref.	hRXR antagonistic	hPPARγ	hPPARγ-Ref.	hTTR	hTTR-Ref.	bTTR	bTTR-Ref.	cTTR	cTTR-Ref.	hHSA	hHSA-Ref.
Aliphatic	Halogenated alcohol	chloral hydrate	CH	000302-17-0	Not Active	(Holmes et al., 2019)									Not Active	(Holmes et al., 2017)
Aliphatic	Halogenated nitrile	chloroacetonitrile	CAN	000107-14-2			EC10=2.36e-9 M	(Park et al., 2021)	Not Active	(Park et al., 2021)							Not Active	(Park et al., 2021)	Not Active	(Park et al., 2021)
Aliphatic	Halogenated nitrile	bromoacetonitrile	BAN	000590-17-0			EC10=3.30e-9 M	(Park et al., 2021)	Not Active	(Park et al., 2021)							Not Active	(Park et al., 2021)	Not Active	(Park et al., 2021)
Aliphatic	Halogenated nitrile	iodoacetonitrile	IAN	000624-75-9			Not Active	(Park et al., 2021)	Not Active	(Park et al., 2021)							Active	(Park et al., 2021)	Not Active	(Park et al., 2021)
Aliphatic	Halogenated nitrile	dichloroacetonitrile	DCAN	003018-12-0	Not Active	(Holmes et al., 2019)									RBA(AR)= 0.001%	(Holmes et al., 2017)
Aliphatic	Halogenated nitrile	trichloroacetonitrile	TCAN	000545-06-2	Not Active	(Holmes et al., 2019)									Not Active	(Holmes et al., 2017)
Aliphatic	Halogenated nitrile	dibromoacetonitrile	DBAN	003252-43-5	RBA(hERα)=0.0001%	(Holmes et al., 2019)									RBA(AR)= 0.002%	(Holmes et al., 2017)
Aliphatic	Halogenated nitrile	3-bromopropionitrile	3-BPN	002417-90-5	Not Active	(Holmes et al., 2019)									Not Active	(Holmes et al., 2017)
Aliphatic	Halogenated nitrile	2,3-dibromopropionitrile	DBPN	004554-16-9	RBA(hERα)=0.0001%	(Holmes et al., 2019)									RBA(AR)= 0.009%	(Holmes et al., 2017)
Aliphatic	Halogenated acid	Chloroacetic acid	CAA	000079-11-8			EC10=0.0434 mM	(Kim et al., 2020)	Not Active	(Kim et al., 2020)							Not Active	(Kim et al., 2020)
Aliphatic	Halogenated acid	Bromoacetic acid	BAA	000079-08-3			Not Active	(Kim et al., 2020)	Not Active	(Kim et al., 2020)							Not Active	(Kim et al., 2020)
Aliphatic	Halogenated acid	Iodoacetic acid	IAA	000064-69-7	Not Active	(Holmes et al., 2019)	EC10=0.00573 mM EC50=0.0215 mM	(Kim et al., 2020)	Not Active	(Kim et al., 2020)					RBA(AR)= 0.002%	(Holmes et al., 2017)	Active	(Long et al., 2021)	Not Active	(Long et al., 2021)
Aliphatic	Halogenated acid	mucochloric acid	MCA	000087-56-9	Not Active	(Holmes et al., 2019)									RBA(AR)= 0.008%	(Holmes et al., 2017)
Aliphatic	Halogenated acid	dibromoacetic acid	DBAA	000631-64-1	Not Active	(Holmes et al., 2019)									RBA(AR)= 0.0001%	(Holmes et al., 2017)
Aliphatic	Halogenated acid	diiodoacetic acid	DIAA	000598-89-0	Not Active	(Holmes et al., 2019)									RBA(AR)= 0.00003%	(Holmes et al., 2017)
Aliphatic	Halogenated acid	chlorosuccinic acid	CSA	016045-92-4	RBA(hERα)=0.0001%	(Holmes et al., 2019)									RBA(AR)= 0.0002%	(Holmes et al., 2017)
Aliphatic	Halogenated alkane	bromodichloromethane	BDCM	000075-27-4	RBA(hERα)=0.0001%	(Holmes et al., 2019)									Not Active	(Holmes et al., 2017)
Aliphatic	Halogenated amides	Chloroacetamide	CAM	000079-07-2			Not Active	(Kim et al., 2020)	Not Active	(Kim et al., 2020)							Not Active	(Kim et al., 2020)
Aliphatic	Halogenated amides	Bromoacetamide	BAM	000683-57-8	RBA(hERα)=0.00002%	(Holmes et al., 2019)	Not Active	(Kim et al., 2020)	Not Active	(Kim et al., 2020)					RBA(AR)= 0.001%	(Holmes et al., 2017)	EC10= 0.0150 mM	(Kim et al., 2020)
Aliphatic	Halogenated amides	Iodoacetamide	IAM	000144-48-9			Not Active	(Kim et al., 2020)	IC50= 0.0111 mM	(Kim et al., 2020)							Not Active	(Kim et al., 2020)
Aliphatic	Halogenated amides	2,3-dichloropropionamide	DCP	019433-84-2	Not Active	(Holmes et al., 2019)									RBA(AR)= 0.0002%	(Holmes et al., 2017)
Aliphatic	Halogenated nitroalkanes	bromopicrin	TBNM	000464-10-8	RBA(hERα)=0.0005%	(Holmes et al., 2019)									RBA(AR)= 0.002%	(Holmes et al., 2017)
Aliphatic	Nitrosaminesandnitramines	N-nitrosodimethylamine	NDMA	000062-75-9	Not Active	(Holmes et al., 2019)									Not Active	(Holmes et al., 2017)
Aromatic	Estrogen DBPs	2-hydroxyestradiol	-	000362-05-0	EC50=2.10 mg/L	(Bila et al., 2007)
Aromatic	Estrogen DBPs	estra-1,3,5(10)-trien-17-one,2,3-bis[(trimethyl)oxy]	-	000362-06-1	Active	(Maniero et al., 2008)
Aromatic	Estrogen DBPs	estra-1,3,5(10)-trien-17-one,3,4-bis[(trimethyl)oxy]	-	003131-23-5	Active	(Maniero et al., 2008)
Aromatic	Estrogen DBPs	-	2-ClE1	093995-38-1	EC10=0.74 nM	(Nakamura et al., 2006)							EC10=2.1 nM	(Nakamura et al., 2006)
Aromatic	Estrogen DBPs	-	4-ClE1	014984-44-2	EC10=0.52 nM	(Nakamura et al., 2006)							EC10=40 nM	(Nakamura et al., 2006)
Aromatic	Estrogen DBPs	-	2,4-diClE1	093947-11-6	EC10=24 nM	(Nakamura et al., 2006)							EC10=90 nM	(Nakamura et al., 2006)
Aromatic	Estrogen DBPs	-	2-BrE1	095125-87-4	EC10=2 nM	(Nakamura et al., 2006)							EC10=3.7 nM	(Nakamura et al., 2006)
Aromatic	Estrogen DBPs	-	4-BrE1	001630-82-6	EC10=3 nM	(Nakamura et al., 2006)							EC10=200 nM	(Nakamura et al., 2006)
Aromatic	Estrogen DBPs	-	2,4-diBrE1	060788-62-7	EC10=800 nM	(Nakamura et al., 2006)							EC10=9200nM	(Nakamura et al., 2006)
Aromatic	Estrogen DBPs	-	2-ClE2	015833-07-5	EC10=0.34 nM	(Nakamura et al., 2006)							EC10=0.62 nM	(Nakamura et al., 2006)
Aromatic	Estrogen DBPs	-	4-ClE2	088847-88-5	EC10=0.16 nM	(Nakamura et al., 2006)							EC10=1.2 nM	(Nakamura et al., 2006)
Aromatic	Estrogen DBPs	-	2,4-diClE2	025940-39-0	EC10=15 nM	(Nakamura et al., 2006)							EC10=24 nM	(Nakamura et al., 2006)
Aromatic	Estrogen DBPs	-	2-BrE2	015833-07-5	EC10=1.2 nM	(Nakamura et al., 2006)							EC10=1.9 nM	(Nakamura et al., 2006)
Aromatic	Estrogen DBPs	-	4-BrE2	001630-83-7	EC10=1.1 nM	(Nakamura et al., 2006)							EC10=5.8 nM	(Nakamura et al., 2006)
Aromatic	Estrogen DBPs	-	2,4-diBrE2	019590-55-7	EC10=500 nM	(Nakamura et al., 2006)							EC10=580 nM	(Nakamura et al., 2006)
Aromatic	Estrogen DBPs	-	2-ClEE2	暂无CAS号	EC10=0.38 nM	(Nakamura et al., 2006)							EC10=0.68 nM	(Nakamura et al., 2006)
Aromatic	Estrogen DBPs	-	4-ClEE2	暂无CAS号	EC10=0.43 nM	(Nakamura et al., 2006)							EC10=3.3 nM	(Nakamura et al., 2006)
Aromatic	Estrogen DBPs	-	2,4-diClEE2	暂无CAS号	EC10=36 nM	(Nakamura et al., 2006)							EC10=47 nM	(Nakamura et al., 2006)
Aromatic	Estrogen DBPs	-	2-BrEE2	暂无CAS号	EC10=0.73 nM	(Nakamura et al., 2006)							EC10=1.3 nM	(Nakamura et al., 2006)
Aromatic	Estrogen DBPs	-	4-BrEE2	暂无CAS号	EC10=7.1 nM	(Nakamura et al., 2006)							EC10=69 nM	(Nakamura et al., 2006)
Aromatic	Estrogen DBPs	-	2,4-diBrEE2	暂无CAS号	EC10=6300 nM	(Nakamura et al., 2006)							EC10=5400 nM	(Nakamura et al., 2006)
Aromatic	Estrogen DBPs	-	2-ClE3	911383-46-5	EC10=140 nM	(Nakamura et al., 2006)							EC10=420 nM	(Nakamura et al., 2006)
Aromatic	Estrogen DBPs	-	4-ClE3	911383-47-6	EC10=29 nM	(Nakamura et al., 2006)							EC10=370 nM	(Nakamura et al., 2006)
Aromatic	Estrogen DBPs	-	2,4-diClE3	911383-48-7	EC10=1600 nM	(Nakamura et al., 2006)							EC10=4900 nM	(Nakamura et al., 2006)
Aromatic	Estrogen DBPs	-	2-BrE3	099477-22-2	EC10=340 nM	(Nakamura et al., 2006)							EC10=700nM	(Nakamura et al., 2006)
Aromatic	Estrogen DBPs	-	4-BrE3	099477-24-4	EC10=72 nM	(Nakamura et al., 2006)							EC10=130 nM	(Nakamura et al., 2006)
Aromatic	Estrogen DBPs	-	2,4-diBrE3	019590-54-6	Not Active	(Nakamura et al., 2006)							Not Active	(Nakamura et al., 2006)
Aromatic	Estrogen DBPs	-	2,4,16,16-tetraClE1	102264-70-0	Not Active	(Nakamura et al., 2006)							Not Active	(Nakamura et al., 2006)
Aromatic	Estrogen DBPs	-	10-Cl-1,4-estradiene	-	EC10=0.36 nM	(Nakamura et al., 2006)							EC10=3.7 nM	(Nakamura et al., 2006)
Aromatic	Nonhalogenated phenyl aldehyde	2,4-diphenylcrotonaldehyde		005031-83-4					Active	(Wu et al., 2010)
Aromatic	Halophenols	3-chlorobisphenol A	monoCBPA	074192-35-1	IC50= 0.0248 uM	(Takemura et al., 2005)					EC50= 0.35 uM	(Riu et al., 2011b)									Not Active	(Terasaki et al., 2011)			weak inhibitor	(Yamauchi et al., 2003)	weak inhibitor	(Yamauchi et al., 2003)											IC50=173 nM	(Yamauchi et al., 2003)	IC50=367 nM	(Yamauchi et al., 2003)
Aromatic	Halophenols	3,3'-dichlorobisphenol A	3,3'-diClBPA	000079-98-1	EC50= 0.54 uM	(Riu et al., 2011b)					EC50= 0.63 uM	(Riu et al., 2011b)									Not Active	(Terasaki et al., 2011)			weak inhibitor	(Yamauchi et al., 2003)	weak inhibitor	(Yamauchi et al., 2003)											IC50=18.3 nM	(Yamauchi et al., 2003)	IC50=86.3 nM	(Yamauchi et al., 2003)
Aromatic	Halophenols	3,5-dichlorobisphenol A	3,5-diClBPA	014151-65-6																	Not Active	(Terasaki et al., 2011)			weak inhibitor	(Yamauchi et al., 2003)	weak inhibitor	(Yamauchi et al., 2003)											IC50=44.7 nM	(Yamauchi et al., 2003)	IC50= 19.0 nM	(Yamauchi et al., 2003)
Aromatic	Halophenols	3,3',5-trichlorobisphenol A	triCBPA	040346-55-2	EC50= 0.34 uM	(Riu et al., 2011b)					EC50= 0.88 uM	(Riu et al., 2011b)									EC50= 5000 nM RA=0.011	(Terasaki et al., 2011)			IC50=1700 nM	(Yamauchi et al., 2003)	IC50=1300 nM	(Yamauchi et al., 2003)							EC50= 2.34 uM	(Riu et al., 2011b)			IC50= 10.8 nM	(Yamauchi et al., 2003)	IC50=33.7 nM	(Yamauchi et al., 2003)
Aromatic	Halophenols	2,2',6,6'-tetrachlorobisphenol A	TCBPA	000079-95-8	EC50= 0.53 uM	(Riu et al., 2011b)					EC50= 1.15 uM	(Riu et al., 2011b)									EC50= 3100 nM RA=0.018	(Terasaki et al., 2011)			weak inhibitor	(Yamauchi et al., 2003)	weak inhibitor	(Yamauchi et al., 2003)			Not Active	(Li et al., 2016)	RIC20= 2.46 mg/L RP=7.09	(Li et al., 2016)	IC50= 6 uM	(Riu et al., 2011a)			IC50=18.7 nM	(Yamauchi et al., 2003)	IC50= 22.7 nM	(Yamauchi et al., 2003)
Aromatic	Halophenols	3,3',5,5'-tetrabromobisphenol A	TBBPA	000079-94-7																	EC50= 4600 ± 270nM RA=0.012	(Terasaki et al., 2011)	IC10=21.1 nM	(Lu et al., 2018)
Aromatic	Halophenols	2-chlorophenol	2-CP	000095-57-8	RBA(hERα)=0.00001%	(Holmes et al., 2019)									Not Active	(Holmes et al., 2017)
Aromatic	Halophenols	2,4,6-trichlorophenol	TCP	000088-06-2	RBA(hERα)=0.00004%	(Holmes et al., 2019)									RBA(AR)= 0.001%	(Holmes et al., 2017)															Not Active	(Li et al., 2016)	RIC20= 0.22 mg/L RP=79.32	(Li et al., 2016)			logRP(TTR) = -0.314	(Yang et al., 2019)
Aromatic	Halophenols	4-bromophenol	4-BrPh	000106-41-2																																							Active	(Zhang et al., 2019)
Aromatic	Halophenols	2,4-dibromophenol	2,4-DiBrPh	000615-58-7																																							Active	(Zhang et al., 2019)
Aromatic	Halophenols	2,4,6-tribromophenol	2,4,6-TriBrPh	000118-79-6																																	logRP(TTR) = 0.267	(Yang et al., 2019)
Aromatic	Halophenols	2,4,6-triiodophenol	2,4,6-TriIPh	000609-23-4																																	logRP(TTR) = 0.421	(Yang et al., 2019)
Aromatic	Halophenols	4-bromo-2,6-dichlorophenol	-	003217-15-0																																	logRP(TTR) = -0.114	(Yang et al., 2019)
Aromatic	Halophenols	4-chloro-2,6-dibromophenol	-	005324-13-0																																	logRP(TTR) = 0.128	(Yang et al., 2019)
Aromatic	Halophenols	-	mono-chloro-BPS	080396-77-6																															Active	(Zheng et al., 2018)
Aromatic	Halophenols	-	di-chloro-BPS-1	2148928-89-4																															Active	(Zheng et al., 2018)
Aromatic	Halophenols	-	di-chloro-BPS-2	046947-87-9																															Active	(Zheng et al., 2018)
Aromatic	Halophenols	-	tri-chloro-BPS	080396-78-7																															Active	(Zheng et al., 2018)
Aromatic	Halophenols	-	tetra-chloro-BPS	030609-79-1																															Active	(Zheng et al., 2018)
Aromatic	Halophenols	2-chloro-4-nonylphenol		060044-33-9																					weak inhibitor	(Yamauchi et al., 2003)	weak inhibitor	(Yamauchi et al., 2003)											IC50= 597 nM	(Yamauchi et al., 2003)	IC50=165 nM	(Yamauchi et al., 2003)
Aromatic	Halophenols	2,6-dichloro-4-nonylphenol		102127-41-3																					weak inhibitor	(Yamauchi et al., 2003)	weak inhibitor	(Yamauchi et al., 2003)											IC50=48 nM	(Yamauchi et al., 2003)	IC50=7.47 nM	(Yamauchi et al., 2003)
Aromatic	Halophenols	monochloro-equol	Mcequol	-	EC50=3456nM	(Zhou et al., 2018)
Aromatic	Halophenols	dichloro-equol	Dcequol	-	EC50=2456nM	(Zhou et al., 2018)
Aromatic	Halophenols	trichloro-equol	Tcequol	-	Not Active	(Zhou et al., 2018)
Aromatic	Halophenols	-	trichloro-BPF	-			Active	(Zheng et al., 2016)																											Active	(Zheng et al., 2016)
Aromatic	Halophenols	-	tetrachloro-BPF	-			Not Active	(Zheng et al., 2016)																											Active	(Zheng et al., 2016)
Aromatic	Halophenols	-	monochloro-BPF	-			Active	(Zheng et al., 2016)																											Active	(Zheng et al., 2016)
Aromatic	Halophenols	-	dichloro-BPF	-			Active	(Zheng et al., 2016)																											Active	(Zheng et al., 2016)
Aromatic	Halophenols	-	2-chloro-DES	-	RBA(ER)=1.358 ± 0.064	(Shang et al., 2014)
Aromatic	Halogenated phenyl nitriles	2-(bromo-4-hydroxyphenyl)- acetonitrile	Br-HPAN	-					Active	(Wu et al., 2014)
Aromatic	Halogenated phenyl nitriles	2-(dibromo-4-hydroxyphenyl)- acetaldehyde	DBr-HPAL	-					Active	(Wu et al., 2014)
Aromatic	Halogenated phenyl aldehyde	3-bromo-5-chloro-4-hydroxybenzaldehyde	-	001849-76-9																																	logRP(TTR) = -0.537	(Yang et al., 2019)
Aromatic	Halogenated phenyl aldehyde	3,5-dichloro-4-hydroxybenzaldehyde	-	002314-36-5																																	logRP(TTR) = -1.07	(Yang et al., 2019)
Aromatic	Halogenated phenyl aldehyde	3,5-dibromo-4-hydroxybenzaldehyde	-	002973-77-5																																	logRP(TTR) = -0.459	(Yang et al., 2019)
Aromatic	Halogenated phenyl acid	5-bromosalicylic acid	-	000089-55-4																																	logRP(TTR) = -2.97	(Yang et al., 2019)
Aromatic	Halogenated phenyl acid	3,5-dichlorosalicylic acid	-	000320-72-9																																	logRP(TTR) = -1.78	(Yang et al., 2019)
Aromatic	Halogenated phenyl acid	5-chlorosalicylic acid	-	000321-14-2																																	logRP(TTR) = -2.49	(Yang et al., 2019)
Aromatic	Halogenated phenyl acid	3,5-dibromosalicylic acid	-	003147-55-5																																	logRP(TTR) = -1.32	(Yang et al., 2019)
Aromatic	Halogenated phenyl acid	3,5-dichloro-4-hydroxybenzoic acid	-	003336-41-2																																	logRP(TTR) = -2.57	(Yang et al., 2019)
Aromatic	Halogenated phenyl acid	3,5-dibromo-4-hydroxybenzoic acid	-	003337-62-0																																	logRP(TTR) = -2.48	(Yang et al., 2019)
Aromatic	Halogenated phenyl acid	3-bromo-5-chlorosalicylic acid	-	004068-58-0																																	logRP(TTR) = -1.59	(Yang et al., 2019)
Aromatic	Halogenated phenyl ester	-	3-ClMP	003964-57-6			Not Active	(Jakopin, 2021)																					REC25= 14 μM	(Jakopin, 2021)
Aromatic	Halogenated phenyl ester	-	3,5-diClMP	003337-59-5			Not Active	(Jakopin, 2021)																					REC25= 13 μM	(Jakopin, 2021)
Aromatic	Halogenated phenyl ester	-	3-BrMP	029415-97-2			Not Active	(Jakopin, 2021)	Not Active	(Jakopin, 2021)																			EC50= 4.1 μM	(Gouukon et al., 2020)
Aromatic	Halogenated phenyl ester	-	3,5-diCliPP	015533-29-6			Not Active	(Jakopin, 2021)																					Not Active	(Jakopin, 2021)
Aromatic	Halogenated phenyl ester	-	3-ClEP	016357-41-8			Not Active	(Jakopin, 2021)																					REC25= 5.6 μM	(Terasaki et al., 2015)
Aromatic	Halogenated phenyl ester	-	3,5-diClEP	017302-82-8			Not Active	(Jakopin, 2021)																					REC25= 9.9 μM	(Jakopin, 2021)
Aromatic	Halogenated phenyl ester	-	3-ClPP	037470-49-8			IC50= 24 μM	(Jakopin, 2021)																					REC25= 670 nM	(Terasaki et al., 2015)
Aromatic	Halogenated phenyl ester	-	3-CliPP	037470-50-1			Not Active	(Jakopin, 2021)																					REC25= 2.1 μM	(Jakopin, 2021)
Aromatic	Halogenated phenyl ester	-	3-ClBP	037470-51-2			Not Active	(Jakopin, 2021)																					REC25= 110 nM	(Jakopin, 2021)
Aromatic	Halogenated phenyl ester	-	3-CliBP	037470-52-3			Not Active	(Jakopin, 2021)																					REC25= 97 nM	(Jakopin, 2021)
Aromatic	Halogenated phenyl ester	-	3-BrEP	037470-58-9			Not Active	(Jakopin, 2021)	REC60 =10000 nM	(Jakopin, 2021)																			EC50= 3.4 μM	(Jakopin, 2021)
Aromatic	Halogenated phenyl ester	-	3-BrPP	037470-59-0			Not Active	(Jakopin, 2021)	REC60 =3900 nM	(Jakopin, 2021)																			EC50= 91 nM	(Jakopin, 2021)
Aromatic	Halogenated phenyl ester	-	3-BriPP	037470-60-3			Not Active	(Jakopin, 2021)	Not Active	(Jakopin, 2021)																			EC50= 340 nM	(Jakopin, 2021)
Aromatic	Halogenated phenyl ester	-	3-BrBP	037470-61-4			Not Active	(Jakopin, 2021)	REC60 =1900 nM	(Jakopin, 2021)																			EC50= 3.9 nM	(Jakopin, 2021)
Aromatic	Halogenated phenyl ester	-	3-BriBP	037470-62-5			Not Active	(Jakopin, 2021)	REC60 =1900 nM	(Jakopin, 2021)																			EC50= 9.6 nM	(Jakopin, 2021)
Aromatic	Halogenated phenyl ester	-	3,5-diBrMP	041727-47-3			Not Active	(Jakopin, 2021)	REC60 =4500 nM	(Jakopin, 2021)																			EC50= 6.3 μM	(Jakopin, 2021)
Aromatic	Halogenated phenyl ester	-	3,5-diBrEP	055771-81-8			Not Active	(Jakopin, 2021)	REC60 =3800 nM	(Jakopin, 2021)																			EC50= 2.2 μM	(Jakopin, 2021)
Aromatic	Halogenated phenyl ester	-	3,5-diBrPP	070902-91-9			Not Active	(Jakopin, 2021)	REC60 =1800 nM	(Jakopin, 2021)																			EC50= 710 nM	(Jakopin, 2021)
Aromatic	Halogenated phenyl ester	-	3,5-diBrBP	075254-69-2			Not Active	(Jakopin, 2021)	REC60 =810 nM	(Jakopin, 2021)																			EC50= 290 nM	(Jakopin, 2021)
Aromatic	Halogenated phenyl ester	-	3-ClBnP	085303-64-6			IC50= 9.2 μM	(Jakopin, 2021)																					REC25= 29 nM	(Jakopin, 2021)
Aromatic	Halogenated phenyl ester	-	3,5-diClPP	101003-80-9			Not Active	(Jakopin, 2021)																					REC25= 1.3 μM	(Jakopin, 2021)
Aromatic	Halogenated phenyl ester	-	3,5-diCliBP	1116498-11-3			Not Active	(Jakopin, 2021)																					Not Active	(Jakopin, 2021)
Aromatic	Halogenated phenyl ester	-	3,5-diClBnP	1116498-16-8			Not Active	(Jakopin, 2021)																					REC25= 290 nM	(Jakopin, 2021)
Aromatic	Halogenated phenyl ester	-	3,5-diBriPP	1613373-72-0			Not Active	(Jakopin, 2021)	REC60 =1100 nM	(Jakopin, 2021)																			Not Active	(Jakopin, 2021)
Aromatic	Halogenated phenyl ester	-	3,5-diBriBP	1613373-74-2			Not Active	(Jakopin, 2021)	REC60 =750 nM	(Jakopin, 2021)																			Not Active	(Jakopin, 2021)
Aromatic	Halogenated phenyl ester	-	3-BrBnP	1966966-42-6			Not Active	(Jakopin, 2021)	Not Active	(Jakopin, 2021)																			EC50= 9.0 nM	(Jakopin, 2021)
Aromatic	Halogenated phenyl ester	-	3,5-diClBP	909404-90-6			Not Active	(Jakopin, 2021)																					REC25= 380 nM	(Jakopin, 2021)
Aromatic	Halogenated phenyl ester	-	3,5-diBrBnP	-			REC10 =7.8 μM	(Jakopin, 2021)	Not Active	(Jakopin, 2021)																			Not Active	(Jakopin, 2021)
Aromatic	Halogenated phenyl ester	-	BrsBP	-			Not Active	(Sasaki et al., 2018)	REC60 =1700 nM	(Sasaki et al., 2018)
Aromatic	Halogenated phenyl ester	-	Br2sBP	-			Not Active	(Sasaki et al., 2018)	REC60 =430 nM	(Sasaki et al., 2018)
Aromatic	Halogenated phenyl ester	-	Br2BnP	-			REC10 =7800 nM	(Sasaki et al., 2018)	Not Active	(Sasaki et al., 2018)
Aromatic	Halonitrophenol	2,6-dibromo-4-nitrophenol	-	000099-28-5																																	logRP(TTR) = 0.304	(Yang et al., 2019)
Aromatic	Halonitrophenol	2,6-dichloro-4-nitrophenol	-	000618-80-4																																	logRP(TTR) = -0.0564	(Yang et al., 2019)
Alicyclics	Others	testosterone	-	000058-22-0	Not Active	(Bila et al., 2007)
Alicyclics	Halogenated benzoquinones	2,6-dichloro-1,4-benzoquinone	DCBQ	000697-91-6	Not Active	(Holmes et al., 2019)									RBA(AR)= 0.006%	(Holmes et al., 2017)
Alicyclics	Halogenated benzoquinones	3,4,5,6-tetrachloro-1,2-benzoquinone	TCBQ	002435-53-2	RBA(hERα)=0.0001%	(Holmes et al., 2019)									RBA(AR)= 0.026%	(Holmes et al., 2017)
Heterocycles	Nonhalogenated furanone	3-chloro-4-(dichloromethyl)-5-hydroxy-2[5H]furanone	MX	077439-76-0	Not Active	(Holmes et al., 2019)									Not Active	(Holmes et al., 2017)
Hu, J.Y.; Cheng, S.J.; Aizawa, T.; Terao, Y.; Kunikane, S. Products of aqueous chlorination of 17 beta-estradiol and their estrogenic activities. Environmental Science & Technology 2003, 37, 5665-5670.
Yamauchi, K.; Ishihara, A.; Fukazawa, H.; Terao, Y. Competitive interactions of chlorinated phenol compounds with 3,3′,5-triiodothyronine binding to transthyretin: detection of possible thyroid-disrupting chemicals in environmental waste water. Toxicology and Applied Pharmacology 2003, 187, 110-117.
Takemura, H.; Ma, J.; Sayama, K.; Terao, Y.; Zhu, B.T.; Shimoi, K. In vitro and in vivo estrogenic activity of chlorinated derivatives of bisphenol A. Toxicology 2005, 207, 215-221.
Nakamura, H.; Shiozawa, T.; Terao, Y.; Shiraishi, F.; Fukazawa, H. By-products produced by the reaction of estrogens with hypochlorous acid and their estrogen activities. Journal of Health Science 2006, 52, 124-131.
Bila, D.; Montalvao, A.F.; Azevedo Dde, A.; Dezotti, M. Estrogenic activity removal of 17beta-estradiol by ozonation and identification of by-products. Chemosphere 2007, 69, 736-746.
Maniero, M.G.; Bila, D.M.; Dezotti, M. Degradation and estrogenic activity removal of 17beta-estradiol and 17alpha-ethinylestradiol by ozonation and O3/H2O2. Sci Total Environ 2008, 407, 105-115.
Wu, Q.-Y.; Hu, H.-Y.; Zhao, X.; Sun, Y.-X. Effect of Chlorination on the Estrogenic/Antiestrogenic Activities of Biologically Treated Wastewater. Environmental Science & Technology 2009, 43, 4940-4945.
Wu, Q.Y.; Hu, H.Y.; Zhao, X.; Li, Y.; Liu, Y. Characterization and identification of antiestrogenic products of phenylalanine chlorination. Water Res 2010, 44, 3625-3634.
Terasaki, M.; Kosaka, K.; Kunikane, S.; Makino, M.; Shiraishi, F. Assessment of thyroid hormone activity of halogenated bisphenol A using a yeast two-hybrid assay. Chemosphere 2011, 84, 1527-1530.
Riu, A.; le Maire, A.; Grimaldi, M.; Audebert, M.; Hillenweck, A.; Bourguet, W.; Balaguer, P.; Zalko, D. Characterization of novel ligands of ERalpha, Erbeta, and PPARgamma: the case of halogenated bisphenol A and their conjugated metabolites. Toxicol Sci 2011, 122, 372-382.
Riu, A.; Grimaldi, M.; le Maire, A.; Bey, G.; Phillips, K.; Boulahtouf, A.; Perdu, E.; Zalko, D.; Bourguet, W.; Balaguer, P. Peroxisome proliferator-activated receptor gamma is a target for halogenated analogs of bisphenol A. Environ Health Perspect 2011, 119, 1227-1232.
Shang, G.; Xue, J.; Li, M.; Hu, H.Y.; Lu, Y. Estrogen receptor affinity chromatography: a new method for characterization of novel estrogenic disinfection by-products. Chemosphere 2014, 104, 251-257.
Wu, Q.Y.; Tang, X.; Huang, H.; Li, Y.; Hu, H.Y.; Ding, Y.N.; Shao, Y.R. Antiestrogenic activity and related disinfection by-product formation induced by bromide during chlorine disinfection of sewage secondary effluent. J Hazard Mater 2014, 273, 280-286.
Terasaki, M.; Yasuda, M.; Makino, M.; Shimoi, K. Aryl hydrocarbon receptor potency of chlorinated parabens in the aquatic environment. Environmental Science: Water Research & Technology 2015, 1, 375-382.
Li, N.; Jiang, W.; Ma, M.; Wang, D.; Wang, Z. Chlorination by-products of bisphenol A enhanced retinoid X receptor disrupting effects. J Hazard Mater 2016, 320, 289-295.
Zheng, S.; Shi, J.C.; Hu, J.Y.; Hu, W.X.; Zhang, J.; Shao, B. Chlorination of bisphenol F and the estrogenic and peroxisome proliferator-activated receptor gamma effects of its disinfection byproducts. Water Res 2016, 107, 1-10.
Holmes, B.E.; Smeester, L.; Fry, R.C.; Weinberg, H.S. Identification of endocrine active disinfection by-products (DBPs) that bind to the androgen receptor. Chemosphere 2017, 187, 114-122.
Zheng, S.; Shi, J.; Zhang, J.; Yang, Y.; Hu, J.; Shao, B. Identification of the disinfection byproducts of bisphenol S and the disrupting effect on peroxisome proliferator-activated receptor gamma (PPARgamma) induced by chlorination. Water Res 2018, 132, 167-176.
Zhou, Y.; Zhang, S.; Zhao, F.; Zhang, H.; An, W.; Yang, M.; Zhang, Z.; Hu, J. Byproducts of aqueous chlorination of equol and their estrogenic potencies. Chemosphere 2018, 212, 393-399.
Sasaki, K.; Terasaki, M. Estrogen agonistic/antagonistic activity of brominated parabens. Environ Sci Pollut Res Int 2018, 25, 21257-21266.
Lu, L.; Zhan, T.; Ma, M.; Xu, C.; Wang, J.; Zhang, C.; Liu, W.; Zhuang, S. Thyroid Disruption by Bisphenol S Analogues via Thyroid Hormone Receptor beta: in Vitro, in Vivo, and Molecular Dynamics Simulation Study. Environ Sci Technol 2018, 52, 6617-6625.
Holmes, B.E.; Smeester, L.; Fry, R.C.; Weinberg, H.S. Disinfection Byproducts Bind Human Estrogen Receptor-alpha. Environ Toxicol Chem 2019, 38, 956-964.
Yang, X.; Ou, W.; Xi, Y.; Chen, J.; Liu, H. Emerging Polar Phenolic Disinfection Byproducts Are High-Affinity Human Transthyretin Disruptors: An in Vitro and in Silico Study. Environ Sci Technol 2019, 53, 7019-7028.
Zhang, Z.; Yang, M.; Yi, J.; Zhu, Q.; Huang, C.; Chen, Y.; Li, J.; Yang, B.; Zhao, X. Comprehensive Insights into the Interactions of Two Emerging Bromophenolic DBPs with Human Serum Albumin by Multispectroscopy and Molecular Docking. ACS Omega 2019, 4, 563-572.
Kim, D.H.; Park, C.G.; Kim, Y.J. Characterizing the potential estrogenic and androgenic activities of two disinfection byproducts, mono-haloacetic acids and haloacetamides, using in vitro bioassays. Chemosphere 2020, 242, 125198.
Gouukon, Y.; Yasuda, M.T.; Yasukawa, H.; Terasaki, M. Occurrence and AhR activity of brominated parabens in the Kitakami River, North Japan. Chemosphere 2020, 249, 126152.
Park, C.G.; Jung, K.C.; Kim, D.H.; Kim, Y.J. Monohaloacetonitriles induce cytotoxicity and exhibit different mode of action in endocrine disruption. Sci Total Environ 2021, 761, 143316.
Long, K.; Sha, Y.; Mo, Y.; Wei, S.; Wu, H.; Lu, D.; Xia, Y.; Yang, Q.; Zheng, W.; Wei, X. Androgenic and Teratogenic Effects of Iodoacetic Acid Drinking Water Disinfection Byproduct in Vitro and in Vivo. Environ Sci Technol 2021, 55, 3827-3835.
Jakopin, Z. Assessment of the endocrine-disrupting potential of halogenated parabens: An in silico approach. Chemosphere 2021, 264, 128447.
Plattard, N.; Dupuis, A.; Migeot, V.; Haddad, S.; Venisse, N. An overview of the literature on emerging pollutants: Chlorinated derivatives of Bisphenol A (ClxBPA). Environ Int 2021, 153, 106547.
